# Supplementary material for: Spinach SoNRT3 Interacts with SoNRT2a to Improve Low-Nitrogen Tolerance via Nitrate Uptake and Root Growth
Source: Plants (Basel). 2025 Jul 10;14(14):2126. doi: 10.3390/plants14142126 (PMC12299417; doi:10.3390/plants14142126)
Supplement: Supplementary file 1 [file plants-14-02126-s001.zip › Supplementary Tables.xlsx]

## Sheet: Table S1
Table S1 The differently expressed genes in different nitrate treatment of trangenic Arabidopsis
gene_id	gene_description	gene_name	WL_fpkm	WH_fpkm	OL_fpkm	OH_fpkm	OLvsWL		OHvsWH		OLvsOH		WLvsWH
							log2FoldChange	pvalue	log2FoldChange	pvalue	log2FoldChange	pvalue	log2FoldChange	pvalue
AT1G28010	ABC transporter|ABC transporter transmembrane region	ABCB14	0.447227	0.793085	0.331295	0.883565	-0.441678	0.524413	0.1496	0.786223	-1.42553	0.00012099	-0.827873	0.294836
AT3G28360	ABC transporter|ABC transporter transmembrane region	ABCB16	2.97801	3.36722	1.43223	2.51585	-1.05776	0.0199801	-0.420688	0.462696	-0.820061	0.0477493	-0.180134	0.76955
AT4G25960	ABC transporter|ABC transporter transmembrane region	ABCB2	0.835866	1.17834	0.47017	1.13687	-0.837851	0.130148	-0.0547831	0.868356	-1.28667	0.0024691	-0.495879	0.26463
AT4G28620	ABC transporter|ABC transporter transmembrane region	ABCB24	0.534602	0.428135	0.782418	0.995974	0.559224	0.357977	1.21844	0.0096181	-0.349603	0.382783	0.311724	0.651394
AT4G01820	ABC transporter transmembrane region|PF00005:ABC transporter	ABCB3	1.10249	0.773665	2.7328	0.951342	1.31233	0.00391258	0.288245	0.614541	1.52142	0.00121005	0.503037	0.366347
AT4G01830	ABC transporter transmembrane region|PF00005:ABC transporter	ABCB5	0.127677	0.190437	0.572245	0.0672308	2.16676	0.0038368	-1.53062	0.119368	3.12406	3.21236e-06	-0.582188	0.57513
AT1G35240	B3 DNA binding domain|PF06507:Auxin response factor|AUX/IAA family	ARF20	2.86399	1.77285	0.878069	1.17526	-1.7031	0.00242077	-0.589218	0.246047	-0.430119	0.315306	0.686648	0.273842
AT4G23980	Auxin response factor|PF02362:B3 DNA binding domain|AUX/IAA family	ARF9	85.4234	42.5928	68.6863	48.7579	-0.315045	0.121471	0.193744	0.370018	0.489004	0.00344274	1.00112	4.15516e-05
AT1G34460	Cyclin, N-terminal domain	CYCB1;5	1.17734	0.83599	0.390023	0.510044	-1.58736	0.0109965	-0.706348	0.170476	-0.395549	0.349097	0.486568	0.483084
AT3G60550	Cyclin	CYCU2-2	13.1853	11.1743	36.2151	25.3489	1.45713	0.000283757	1.18072	0.0385999	0.511784	0.524155	0.233516	0.576277
AT4G27260	GH3 auxin-responsive promoter	GH3.5	10.86	27.142	16.8908	20.3137	0.636804	0.00618667	-0.419409	0.220611	-0.270464	0.25285	-1.32381	0.000159285
AT5G37600	Glutamine synthetase, beta-Grasp domain|PF00120:Glutamine synthetase, catalytic domain	GLN1-1	238.699	236.652	399.82	242.552	0.743426	0.00342594	0.0333117	0.865612	0.715255	0.000342877	0.00951185	0.969872
AT5G16570	Glutamine synthetase, catalytic domain|PF03951:Glutamine synthetase, beta-Grasp domain	GLN1-4	119.475	63.8232	142.149	78.4673	0.249931	0.292757	0.296696	0.19935	0.851349	1.5123e-05	0.902067	0.000683214
AT5G35630	Glutamine synthetase, catalytic domain|PF03951:Glutamine synthetase, beta-Grasp domain	GLN2	64.3187	60.2503	111.65	65.4108	0.794508	0.00912291	0.115717	0.562985	0.765643	0.000322335	0.0915006	0.762152
AT4G14560	AUX/IAA family	IAA1	2.45	3.82396	5.11494	4.7649	1.06953	0.0195866	0.313763	0.468251	0.0988421	0.80301	-0.655778	0.179582
AT4G14550	AUX/IAA family	IAA14	4.97864	6.05773	11.2134	5.40857	1.16988	0.00660729	-0.167546	0.468911	1.046	5.38352e-08	-0.286034	0.545149
AT1G04250	AUX/IAA family	IAA17	56.5039	72.5974	125.084	57.2466	1.14588	0.000569404	-0.345937	0.139672	1.12246	3.20452e-05	-0.364963	0.234545
AT3G15540	AUX/IAA family	IAA19	3.14122	5.09002	6.97747	3.27369	1.15414	0.00583216	-0.638298	0.0882535	1.08395	0.000718948	-0.704018	0.13263
AT3G17600	AUX/IAA family	IAA31	0.351228	0.23257	1.15473	0.258962	1.71871	0.0440146	0.155963	0.889652	2.15767	0.00614234	0.599315	0.59998
AT3G23050	AUX/IAA family	IAA7	7.70359	9.43964	19.5964	7.18346	1.34502	0.00743109	-0.398228	0.307732	1.44352	2.2401e-12	-0.296311	0.631137
AT1G77760	Oxidoreductase FAD-binding domain|PF03404:Mo-co oxidoreductase dimerisation domain|PF00173:Cytochrome b5-like Heme/Steroid binding domain|PF00174:Oxidoreductase molybdopterin binding Oxidoreductase NAD-binding domain	NIA1	496.968	427.416	681.918	362.919	0.455854	0.0768974	-0.239545	0.438251	0.903856	0.00250507	0.213983	0.408442
AT1G37130	Cytochrome b5-like Heme/Steroid binding domain|PF00175:Oxidoreductase NAD-binding domain|PF00174:Oxidoreductase molybdopterin binding domain|PF03404:Mo-co oxidoreductase dimerisation domain|PF00970:Oxidoreductase FAD-binding domain	NIA2	132.966	99.5135	130.724	77.581	-0.0252379	0.912981	-0.361475	0.0786954	0.747125	0.000386433	0.414851	0.0590555
AT2G15620	Nitrite/Sulfite reductase ferredoxin-like half domain|PF01077:Nitrite and sulphite reductase 4Fe-4S domain	NIR1	206.096	255.092	384.56	196.752	0.899198	0.00152453	-0.377772	0.145736	0.961119	3.72166e-05	-0.31139	0.311329
AT3G47960	NRT1/ PTR FAMILY 2.10	NPF2.10	14.3793	26.5794	8.69682	12.7323	-0.72247	0.18749	-1.06588	1.43733e-05	-0.556209	0.0485233	-0.895675	0.10446
AT1G69870	NRT1/ PTR FAMILY 2.13	NPF2.13	1.57617	0.981992	0.794007	0.344086	-0.986086	0.271585	-1.50464	0.00212728	1.193	0.0981243	0.672027	0.391679
AT3G45700	NRT1/ PTR FAMILY 2.4	NPF2.4	6.72985	4.88358	11.8111	5.21915	0.808125	0.179026	0.0907998	0.848824	1.17227	9.88713e-05	0.460069	0.529729
AT1G68570	NRT1/ PTR FAMILY 3.1	NPF3.1	16.1178	6.52162	7.90083	6.39604	-1.02518	0.0399053	-0.027534	0.922243	0.298398	0.160801	1.29757	0.0170785
AT1G72140	NRT2/ PTR FAMILY5.12	NPF5.12	6.10451	8.96313	2.73511	3.62609	-1.15425	0.119369	-1.30976	0.000156508	-0.415013	0.261312	-0.566346	0.450926
AT5G46040	NRT3/ PTR FAMILY5.3	NPF5.3	2.10514	3.83656	3.29547	7.06983	0.650039	0.0763724	0.876896	0.000364721	-1.10511	6.90528e-06	-0.874271	0.0146406
AT2G37900	NRT4/ PTR FAMILY5.6	NPF5.6	8.68629	1.57977	0.434639	0.453506	-4.31655	NA	-1.79375	0.0054342	-0.0734737	0.944792	2.44739	NA
AT3G01350	NRT5/ PTR FAMILY5.9	NPF5.9	7.9169	8.1646	5.21637	10.6187	-0.603951	0.0859692	0.376774	0.220736	-1.03209	0.00198399	-0.0467812	0.878708
AT3G21670	NRT6/ PTR FAMILY6.4	NPF6.4	1.16123	1.34243	2.33677	0.872659	1.01591	0.0440172	-0.633546	0.24855	1.42538	0.00197936	-0.219432	0.70894
AT4G21680	NRT7/ PTR FAMILY7.2	NPF7.2	2.53949	4.66928	2.04772	5.90444	-0.307448	0.575661	0.340476	0.321369	-1.53078	8.32836e-05	-0.883378	0.0755349
AT1G08100	Major Facilitator Superfamily	NRT2.2	3.57697	0.429107	20.3125	0.301937	2.5051	9.17507e-09	-0.508556	0.512253	6.08042	3.85791e-37	3.06906	7.36128e-08
AT5G60770	High affinity nitrate transporter 2.4	NRT2.4	0.991672	0.271474	3.25657	0.116256	1.71491	0.081905	-1.2437	0.150309	4.8267	3.43337e-19	1.86518	0.134076
AT1G12940	Major Facilitator Superfamily	NRT2.5	3.8981	1.06523	14.1429	0.618216	1.86083	0.000112472	-0.800488	0.191151	4.52425	1.9433e-20	1.86478	0.00032179
AT5G16530	Membrane transport protein	PIN5	0.812948	0.531722	0.66237	0.112169	-0.299733	0.789526	-2.25389	0.0583472	2.56059	0.0398645	0.614386	0.547768
AT3G02240	Root meristem growth factor 7	RGF7	8.63452	11.139	23.2941	16.6916	1.43032	0.00121889	0.577587	0.0546988	0.476931	0.168706	-0.370408	0.378916
AT1G79130	Auxin responsive protein	SAUR40	0.460704	0.654525	1.76113	0.700356	1.93227	0.0282759	0.0886827	0.936011	1.32623	0.0291312	-0.512813	0.730379
AT5G20820	Auxin responsive protein	SAUR76	1.65289	5.27989	1.30041	3.09439	-0.347355	0.60058	-0.77317	0.115574	-1.25111	0.0103522	-1.67627	0.00531705
AT1G09450	AtHASPIN	HASPIN	1.07885	1.20317	1.91354	1.24615	0.830152	0.0371601	0.0424847	0.934092	0.613999	0.0316391	-0.167687	0.784368

## Sheet: Table S2
Table S2 Primers used in this study
Marker	Primers (5´→ 3´)		Using
SoNRT2a	F	ATGATGGCATCAACTGAAACTATGA	CDS cloning
	R	TTACACAGGCTTGCTTGCTGGGGGT
SoNRT3	F	ATGGCGGTTCGAGGTTTAATAATCT	CDS cloning
	R	CTAAGTTGCCCTCTTAGACTTCTTC
pC1300-SoNRT3	F	aagagacaggatccgaattcATGGCGGTTCGAGGTTTAAT	Subcellular localization
	R	acctccgaccggtgcactagtAGTTGCCCTCTTAGACTTC
Atnrt2.1(SALK_035429C)	LP	TGATCCAAAGTTCCCTCCAG	Mutant verification
	RP	GTTGCCTCTGTCTCTGGGAG
Atnrt3.1(SALK_043672C)	LP	CGGCATCCAAAACTAAAGACC	Mutant verification
	RP	TGAAAGCAAGACCCTAAACCC
LBb1.3	BP	ATTTTGCCGATTTCGGAAC	Mutant verification
TRV2-SoNRT3	F	cgacgacaagaccctctgcaATGGCGGTTCGAGGTTTAATAATCT	TRV2:SoNRT3 for VIGS
	R	gaggagaagagccctctgcactaAGTTGCCCTCTTAGACTTCTTC
PEG100-SoNRT2a	F	tggcgcgcctatccatggtattATGATGGCATCAACTGAAACTATGA	pEG100-SoNRT2.5 for overexpression
	R	gtcccgggtcttaattaactctTTACACAGGCTTGCTTGCTGGGGGT
PEG100-SoNRT3	F	tggcgcgcctatccatggtattATGGCGGTTCGAGGTTTAATAATCT	pEG100-SoNRT3 for overexpression
	R	gtcccgggtcttaattaactctCTAAGTTGCCCTCTTAGACTTCTTC
Uc-NRT2a-Ud	F	ttacaacctcactcaagtccgttagagcccATGATGGCATCAACTGAAACTATGA	N-Uc-NRT2.5-Ud amplification for BiFC
Uc-NRT2a-Ud	R	gagtattcttaggtggcagcgaacgagcccCACAGGCTTGCTTGCTGGGGGT
Uc-NRT3-Ud	F	ttacaacctcactcaagtccgttagagcccATGGCGGTTCGAGGTTTAATAATCT	N-Uc-NRT3-Ud amplification for BiFC
Uc-NRT3-Ud	R	gagtattcttaggtggcagcgaacgagcccAGTTGCCCTCTTAGACTTCTTC
qPCR-SoNRT3	F	GAAGAAGAAATGGCAAGA	qPCR
	R	GACTCGGATAAAGTAATGTG
qPCR-SoNRT2a	F	AGCACAAGGCTACAACCA	qPCR
	R	AAAGAAAGCAGGCAAAGA
qPCR-AtNRT2.1	F	CCACAGATCCAGTGAAAGG	qPCR
	R	CATTGTTGGGTGTGTTCTCA
qPCR-AtNRT2.2	F	CGGAGCACTATTATGTTGGC	qPCR
	R	GGTTGCGTTCCCTTTGT
Actin	F	CCATAAACGATGCCGACCAG	qPCR
	R	AGCCTTGCGACCATACTCCC
ATUBQ	F	AGGACAAAGAGGGTATCCCA	qPCR
	R	CAGACGCAAGACCAAGTGAA
So18S	F	CCATAAACGATGCCGACCAG	qPCR
	R	AGCCTTGCGACCATACTCCC

## Sheet: Table S3
Table S3a Pearson’s correlation between biological replicates of RNA-seq
sample	WL_1	WL_2	WL_3	WH_1	WH_2	WH_3	OL_1	OL_2	OL_3	OH_1	OH_2	OH_3
WL_1	1	0.896	0.955	0.913	0.94	0.938	0.924	0.893	0.948	0.952	0.958	0.943
WL_2	0.896	1	0.862	0.818	0.89	0.903	0.828	0.77	0.858	0.872	0.871	0.863
WL_3	0.955	0.862	1	0.95	0.946	0.939	0.962	0.933	0.974	0.947	0.96	0.957
WH_1	0.913	0.818	0.95	1	0.924	0.923	0.938	0.911	0.944	0.935	0.956	0.935
WH_2	0.94	0.89	0.946	0.924	1	0.974	0.92	0.877	0.946	0.962	0.957	0.959
WH_3	0.938	0.903	0.939	0.923	0.974	1	0.915	0.871	0.941	0.963	0.954	0.954
OL_1	0.924	0.828	0.962	0.938	0.92	0.915	1	0.954	0.972	0.92	0.935	0.938
OL_2	0.893	0.77	0.933	0.911	0.877	0.871	0.954	1	0.931	0.895	0.908	0.91
OL_3	0.948	0.858	0.974	0.944	0.946	0.941	0.972	0.931	1	0.943	0.951	0.951
OH_1	0.952	0.872	0.947	0.935	0.962	0.963	0.92	0.895	0.943	1	0.974	0.957
OH_2	0.958	0.871	0.96	0.956	0.957	0.954	0.935	0.908	0.951	0.974	1	0.969
OH_3	0.943	0.863	0.957	0.935	0.959	0.954	0.938	0.91	0.951	0.957	0.969	1
Table S3b Summary of mapping reads of the RNA-Seq
sample	library	raw_reads	clean_reads	clean_bases	error_rate	Q20	Q30	GC_pct
WL_1	WL_1	48205844	46675066	7.0G	0.03	97.68	93.66	44.61
WL_2	WL_2	39109766	38270180	5.74G	0.03	97.49	93.28	44.88
WL_3	WL_3	38269886	37494936	5.62G	0.03	97.58	93.42	44.88
WH_1	WH_1	50407194	49255916	7.39G	0.03	97.79	93.86	44.83
WH_2	WH_2	47382402	46560290	6.98G	0.03	97.48	93.16	45.3
WH_3	WH_3	46567816	45816056	6.87G	0.03	97.8	93.86	45.03
OL_1	OL_1	48141696	47210616	7.08G	0.03	97.64	93.52	44.96
OL_2	OL_2	50749248	49619312	7.44G	0.03	97.67	93.52	44.18
OL_3	OL_3	44005148	43474922	6.52G	0.03	97.56	92.93	44.94
OH_1	OH_1	49750104	48854548	7.33G	0.03	97.58	93.31	45.03
OH_2	OH_2	50260946	49283420	7.39G	0.03	97.56	93.28	44.94
OH_3	OH_3	46845670	45610664	6.84G	0.03	97.55	93.31	44.67
Table S3c Number of DEGs in comparison among different treatments.
compare	all	up	down	Threshold
OLvsWL	1372	912	460	DESeq2 pvalue<=0.05 |log2FoldChange|>=1
OHvsWH	345	72	273
OLvsOH	1415	1068	347
WLvsWH	754	288	466
